# Supplementary material for: Phylogeography of Pterocarya hupehensis reveals the evolutionary patterns of a Cenozoic relict tree around the Sichuan Basin
Source: For Res (Fayettev). 2024 Mar 12;4:e008. doi: 10.48130/forres-0024-0005 (PMC11524273; doi:10.48130/forres-0024-0005)
Supplement: Supplementary file 1 — Supplementary data to this article can be found online. [file forres-0024-0005-S1.zip]

Archive with 13 entries (13 files):
- 10.48130_forres-0024-0005-Suppl-FigureS1.pdf
- 10.48130_forres-0024-0005-Suppl-FigureS2.pdf
- 10.48130_forres-0024-0005-Suppl-FigureS3.pdf
- 10.48130_forres-0024-0005-Suppl-FigureS4.pdf
- 10.48130_forres-0024-0005-Suppl-FigureS5.pdf
- 10.48130_forres-0024-0005-Suppl-FigureS6.pdf
- 10.48130_forres-0024-0005-Suppl-FigureS7.pdf
- 10.48130_forres-0024-0005-Suppl-FigureS8.pdf
- 10.48130_forres-0024-0005-Suppl-FigureS9.pdf
- 10.48130_forres-0024-0005-Suppl-TableS1.docx
- 10.48130_forres-0024-0005-Suppl-TableS2.docx
- 10.48130_forres-0024-0005-Suppl-TableS3.docx
- 10.48130_forres-0024-0005-Suppl-TableS4.docx
